# Supplementary material for: Composition and Functional Diversity of Epiphytic Bacterial and Fungal Communities on Marine Macrophytes in an Intertidal Zone
Source: Front Microbiol. 2022 Mar 18;13:839465. doi: 10.3389/fmicb.2022.839465 (PMC8972133; doi:10.3389/fmicb.2022.839465)
Supplement: Supplementary Table 1 — Microbial community sequencing data of the seawater, green macroalgae, red macroalgae, brown macroalgae, and seagrasses. [file Table_1.XLSX]

## Sheet: 16S and ITS
Microorganism	Sample	Raw_Reads	Clean_Reads	Effective_Reads	Mean_length	Effective(%)
Bacteria	CHL_1	43571	42768	32818	422.964	0.753207
	CHL_2	64290	63241	35275	422.286	0.548686
	CHL_3	51701	50641	36146	423.704	0.699135
	CKO_1	52641	51507	22469	415.039	0.426835
	CKO_2	50081	49195	27222	416.113	0.543559
	CKO_3	37924	37041	21375	417.261	0.563627
	CSI_1	53494	52621	24413	420.006	0.456369
	CSI_2	53006	51746	28160	418.026	0.531261
	CSI_3	52674	51515	23877	420.28	0.453298
	GFU_1	56053	55135	32516	420.314	0.580094
	GFU_2	59133	58219	30794	419.39	0.520758
	GFU_3	51690	50833	32197	420.769	0.622886
	PIW_2	54307	53139	32381	420.007	0.596258
	PIW_3	47450	46263	30026	418.152	0.632792
	PYE_1	41788	41003	17044	413.568	0.407868
	PYE_2	39639	38955	22274	417.136	0.561921
	PYE_3	41875	41165	27408	413.566	0.654519
	SLA_1	49854	48791	25276	421.835	0.507
	SLA_2	56365	55232	26115	419.612	0.463319
	SLA_3	58652	57541	27282	420.123	0.46515
	SMU_1	54028	53067	33011	418.612	0.610998
	SMU_2	46603	45402	20594	415.903	0.441903
	SMU_3	45442	44556	28198	418.647	0.620527
	STH_1	47972	47228	25461	419.422	0.530747
	STH_2	52761	48107	29096	419.544	0.551468
	STH_3	55063	51669	35289	421.642	0.640884
	ULA_2	47274	46140	28342	416.233	0.599526
	ULA_3	59153	58062	35331	416.528	0.597282
	ULI_1	56739	55730	34272	414.56	0.604029
	ULI_2	47121	46322	33440	415.537	0.709662
	ULI_3	52667	51861	34724	415.278	0.659312
	UPI_1	50138	49271	28583	418.396	0.570087
	UPI_2	47397	43287	21563	417.493	0.454944
	UPI_3	54683	53815	28465	419.869	0.520546
	WAT_1	50938	50194	26047	417.324	0.511347
	WAT_2	44036	43194	23662	417.741	0.537333
	WAT_3	51631	50869	27469	417.623	0.532025
	ZMA_1	53564	52531	34301	421.411	0.640374
	ZMA_3	62723	61336	37232	420.444	0.593594
Fungi	CHL_1	77668	74056	73856	204.089	0.950919
	CHL_2	104113	69298	68695	214.276	0.659812
	CHL_3	80657	69322	69302	192.96	0.859219
	CKO_1	47681	44826	44517	369.478	0.933642
	CKO_2	47992	45031	44665	371.165	0.930676
	CKO_3	54301	52434	52034	328.662	0.958251
	CSI_1	92572	70668	70289	231.873	0.75929
	CSI_2	83332	73911	73506	221.923	0.882086
	CSI_3	91034	70766	70431	237.161	0.773678
	GFU_1	58171	54408	54317	233.25	0.933747
	GFU_2	32633	31886	31762	284.97	0.973309
	GFU_3	67152	64710	64522	256.276	0.960835
	PIW_2	51852	49398	48968	248.625	0.94438
	PIW_3	64148	61252	60977	241.496	0.950567
	PYE_1	81722	70549	70343	267.361	0.86076
	PYE_2	91094	70147	69875	242.286	0.767065
	PYE_3	47145	43963	43637	256.58	0.925591
	SLA_1	94370	72104	71701	252.875	0.759786
	SLA_2	106212	73580	73233	251.317	0.689498
	SLA_3	67112	61952	61398	240.604	0.914859
	SMU_1	72582	69526	69426	240.92	0.956518
	SMU_2	97334	70198	70076	265.554	0.719954
	SMU_3	61113	58568	58452	222.929	0.956458
	STH_1	73395	70805	70778	236.102	0.964344
	STH_2	40351	39316	39294	196.162	0.973805
	STH_3	78599	73267	73234	198.458	0.931742
	ULA_2	80620	74517	74078	233.434	0.918854
	ULA_3	69642	67462	67260	233.439	0.965797
	ULI_1	48351	44828	44518	274.799	0.920726
	ULI_2	55784	51587	51134	258.234	0.916643
	ULI_3	55704	52812	52525	246.884	0.94293
	UPI_1	73635	70949	70463	256.563	0.956923
	UPI_2	45359	44530	44407	252.722	0.979012
	UPI_3	71972	69439	68960	286.854	0.95815
	WAT_1	119376	73250	72912	227.424	0.610776
	WAT_2	101592	72151	71881	225.62	0.707546
	WAT_3	115518	74950	74536	224.601	0.645233
	ZMA_1	75530	72563	72380	216.894	0.958295
	ZMA_3	66481	62060	61926	205.543	0.931484
