# Supplementary material for: Composition and Functional Diversity of Epiphytic Bacterial and Fungal Communities on Marine Macrophytes in an Intertidal Zone
Source: Front Microbiol. 2022 Mar 18;13:839465. doi: 10.3389/fmicb.2022.839465 (PMC8972133; doi:10.3389/fmicb.2022.839465)
Supplement: Supplementary Table 2 — A comparison of community alpha diversities between seawater, green macroalgae, red macroalgae, brown macroalgae, and seagrasses. [file Table_2.XLSX]

## Sheet: 16S
Groups	Sample	Sobs	Shannon	Simpson	Ace	Chao1	Coverage
Green_macroalgae	CHL_1	481	2.56789	0.300541	1304.11	842.577	0.986036
	CHL_2	348	3.48767	0.078571	619.964	579	0.992197
	CHL_3	411	2.5132	0.301529	871.928	691.6	0.989204
	ULA_2	1034	3.74251	0.106682	2410.49	1916.04	0.970195
	ULA_3	933	3.94615	0.070784	2229.96	1666.28	0.97348
	ULI_1	554	3.12767	0.15786	1175.74	930.57	0.985039
	ULI_2	333	2.58491	0.191733	798.471	579.735	0.990847
	ULI_3	514	2.89428	0.173038	1131.83	868.074	0.985919
Red_macroalgae	CKO_1	864	4.53482	0.033081	2001.61	1491.01	0.976649
	CKO_2	702	4.40987	0.030612	1509.13	1132	0.98234
	CKO_3	593	4.27632	0.036327	1037.55	900.317	0.986799
	GFU_1	753	4.41878	0.042287	1503.23	1209.14	0.981812
	GFU_2	737	4.6744	0.024444	1431.35	1153.53	0.982868
	GFU_3	671	3.93784	0.093996	1219	1064	0.984628
	PYE_1	408	2.62468	0.178239	1064.04	746.35	0.988148
	PYE_2	288	2.24107	0.203513	732.8	476.438	0.992079
	PYE_3	563	2.86827	0.214319	1191.13	877.394	0.985332
	SLA_1	1044	5.14333	0.018601	1533.22	1532.24	0.976707
	SLA_2	1140	5.50261	0.008953	1676.87	1730.22	0.974713
	SLA_3	1187	5.27856	0.019938	2066.38	1804.73	0.97348
Brown_macroalgae	CSI_1	1250	5.64073	0.00924	2065.9	1845.22	0.973422
	CSI_2	1474	5.56126	0.014436	2773.84	2305.94	0.964797
	CSI_3	1508	5.82868	0.008194	2958.46	2426.26	0.963448
	SMU_1	584	3.36286	0.116859	1341.29	1104.8	0.983572
	SMU_2	655	3.95884	0.05616	1354.97	1128.98	0.983513
	SMU_3	524	2.99375	0.184768	1461.18	1000.28	0.984393
	STH_1	553	4.08333	0.043353	980.028	830.939	0.987444
	STH_2	903	4.80518	0.02494	1673.21	1378.15	0.978878
	STH_3	802	4.54721	0.034765	1692.34	1269.9	0.980228
	UPI_1	932	4.4169	0.044284	2145.23	1601.76	0.974654
	UPI_2	725	4.12347	0.048372	1404.82	1107.23	0.982575
	UPI_3	690	4.05532	0.05856	1565.99	1249.84	0.98187
Water	WAT_1	1023	4.17962	0.075127	2243.98	1740.04	0.972131
	WAT_2	1031	4.29306	0.056719	2384.18	1784.76	0.971427
	WAT_3	1020	4.16613	0.06996	2377.53	1789.78	0.97131
Seagrass	ZMA_1	732	4.35656	0.035009	1482.72	1260.73	0.98187
	ZMA_3	1106	4.71964	0.044313	2399.38	1874.22	0.970429
	PIW_2	1290	4.89606	0.053722	2670.44	2091.7	0.966088
	PIW_3	1761	5.98195	0.007138	3575.68	2730.99	0.955586

## Sheet: ITS
Groups	Sample	Sobs	Shannon	Simpson	Ace	Chao1	Coverage
Green_macroalgae	CHL_1	294	1.4388	0.619155	339.617	357.033	0.998014
	CHL_2	337	2.57452	0.28968	370.004	370.108	0.998398
	CHL_3	131	0.374287	0.903641	153.975	153.545	0.998975
	ULA_2	512	3.1505	0.125486	583.134	580.75	0.996797
	ULA_3	454	2.74745	0.167625	521.495	524.131	0.997021
	ULI_1	604	4.32349	0.034574	666	675.631	0.996893
	ULI_2	383	4.35321	0.034084	414.587	422.6	0.998559
	ULI_3	456	4.15512	0.04967	499.694	511	0.997886
Red_macroalgae	CKO_1	224	1.02478	0.461444	299.403	285.961	0.997437
	CKO_2	172	0.90914	0.482368	248.755	245.088	0.997726
	CKO_3	242	2.21949	0.20696	267.22	263.969	0.998783
	GFU_1	259	3.62378	0.078075	278.085	269.8	0.999103
	GFU_2	293	2.3054	0.358886	324.416	321.667	0.998591
	GFU_3	261	3.05424	0.148397	284.619	306	0.998847
	PYE_1	263	2.75763	0.206028	302.485	327.688	0.998527
	PYE_2	348	4.15295	0.048031	372.621	376.12	0.998783
	PYE_3	272	4.11169	0.035574	285.526	289.25	0.999231
	SLA_1	336	2.79206	0.152234	370.137	369.61	0.998302
	SLA_2	442	3.41974	0.071573	505.223	515.125	0.997085
	SLA_3	478	3.62858	0.06847	541.247	535.342	0.997053
Brown_macroalgae	CSI_1	432	3.52816	0.083361	495.395	499.5	0.997405
	CSI_2	505	3.64151	0.075619	589.684	627.347	0.996477
	CSI_3	479	4.04411	0.042682	533.272	523.279	0.99763
	SMU_1	157	3.25311	0.086622	162.747	179	0.999616
	SMU_2	121	2.2018	0.225505	131.965	131.5	0.99952
	SMU_3	130	2.67255	0.189394	137.517	141.143	0.999584
	STH_1	94	1.47225	0.363668	105.559	102	0.999487
	STH_2	107	0.900498	0.648594	139.506	132.833	0.999007
	STH_3	111	1.16762	0.583548	120.978	123	0.999487
	UPI_1	432	3.78433	0.073408	477.63	475.4	0.997982
	UPI_2	154	2.89034	0.117662	181.51	186.5	0.999167
	UPI_3	346	2.91227	0.106553	390.566	395.171	0.99795
Water	WAT_1	535	2.89086	0.166088	669.835	659.167	0.995195
	WAT_2	490	2.75745	0.168272	654.361	643.183	0.994907
	WAT_3	537	2.88236	0.153417	676.14	659.085	0.995131
Seagrass	ZMA_1	259	2.49465	0.22657	285.357	277.5	0.998783
	ZMA_3	298	1.69112	0.451076	377.828	396.447	0.997213
	PIW_2	491	4.25399	0.041934	530.546	525.263	0.997982
	PIW_3	472	3.92898	0.059504	522.675	539.683	0.997598
